# Supplementary material for: Variability in n-caprylate and n-caproate producing microbiomes in reactors with in-line product extraction
Source: mSystems. 2024 Jul 11;9(8):e00416-24. doi: 10.1128/msystems.00416-24 (PMC11334527; doi:10.1128/msystems.00416-24)
Supplement: Data Set S1 — RBOX gene and protein counts for all high-quality MAGs. [file msystems.00416-24-s0001.csv]

domains	r1t1_.11_Pygmaiobacter_closest_N_A.faa.txt	r1t2_.27_Oscillibacter_closest_N_A.faa.txt	r1t2_.27_Oscillibacter_closest_N_A.faa_proteome.txt	r1t2_.28_JAEWCM01_closest_N_A.faa.txt	r1t2_.28_JAEWCM01_closest_N_A.faa_proteome.txt	r1t2_.33_Bulleidia_closest_N_A.faa.txt	r1t2_.33_Bulleidia_closest_N_A.faa_proteome.txt	r1t2_.34_Bacteroides_closest_N_A.faa.txt	r1t2_.34_Bacteroides_closest_N_A.faa_proteome.txt	r1t3_.12_Clostridium_AV_Clostridium_AV_fermenticellae.faa.txt	r1t3_.12_Clostridium_AV_Clostridium_AV_fermenticellae.faa_proteome.txt	r1t3_.22_Levilactobacillus_Levilactobacillus_brevis.faa.txt	r1t3_.22_Levilactobacillus_Levilactobacillus_brevis.faa_proteome.txt	r1t3_.8_Latilactobacillus_Latilactobacillus_fuchuensis.faa.txt	r2t1_.13_Vescimonas_closest_N_A.faa.txt	r2t1_.13_Vescimonas_closest_N_A.faa_proteome.txt	r2t1_.17_Pseudoclavibacter_A_Pseudoclavibacter_A_caeni.faa.txt	r2t1_.17_Pseudoclavibacter_A_Pseudoclavibacter_A_caeni.faa_proteome.txt	r2t1_.18_Desulfitobacterium_A_closest_N_A.faa.txt	r2t1_.18_Desulfitobacterium_A_closest_N_A.faa_proteome.txt	r2t1_.7_Azospira_closest_N_A.faa.txt	r2t1_.7_Azospira_closest_N_A.faa_proteome.txt	r2t2_.13_Azospira_Azospira_inquinata.faa.txt	r2t2_.13_Azospira_Azospira_inquinata.faa_proteome.txt	r2t2_.19_Clostridium_AM_closest_N_A.faa.txt	r2t2_.19_Clostridium_AM_closest_N_A.faa_proteome.txt	r2t2_.1_JAAYAE01_closest_N_A.faa.txt	r2t2_.1_JAAYAE01_closest_N_A.faa_proteome.txt	r2t3_.1_Onthomonas_closest_N_A.faa.txt	r2t3_.1_Onthomonas_closest_N_A.faa_proteome.txt	r3t1_.11__closest_N_A.faa.txt	r3t1_.11__closest_N_A.faa_proteome.txt	r3t1_.12_Clostridium_B_closest_N_A.faa.txt	r3t1_.12_Clostridium_B_closest_N_A.faa_proteome.txt	r3t1_.17_Pauljensenia_closest_N_A.faa.txt	r3t1_.17_Pauljensenia_closest_N_A.faa_proteome.txt	r3t1_.19_Acetobacter_Acetobacter_fabarum.faa.txt	r3t1_.19_Acetobacter_Acetobacter_fabarum.faa_proteome.txt	r3t1_.1_Bacteroides_Bacteroides_sp900766195.faa.txt	r3t1_.1_Bacteroides_Bacteroides_sp900766195.faa_proteome.txt	r3t1_.29_Caproicibacterium_Caproicibacterium_sp002411615.faa.txt	r3t1_.29_Caproicibacterium_Caproicibacterium_sp002411615.faa_proteome.txt	r3t1_.2_UBA412_UBA412_sp002495685.faa.txt	r3t1_.2_UBA412_UBA412_sp002495685.faa_proteome.txt	r3t1_.6__closest_N_A.faa.txt	r3t1_.6__closest_N_A.faa_proteome.txt	r3t1_.8_Acetobacter_Acetobacter_sp012517935.faa.txt	r3t1_.8_Acetobacter_Acetobacter_sp012517935.faa_proteome.txt	r3t2_.10_JAAYUD01_JAAYUD01_sp012517855.faa.txt
CoA_trans	0	4	4	0	0	0	0	0	0	3	3	0	0	0	2	2	2	0	8	8	1	0	3	2	5	5	3	2	0	0	7	6	0	0	0	0	1	0	0	0	2	2	0	0	6	6	1	0	0
3HCDH	0	1	1	0	0	1	1	0	0	2	1	1	1	0	2	2	3	2	5	5	4	4	3	2	2	2	2	2	0	0	4	4	1	1	0	0	0	0	0	0	2	2	1	1	0	0	1	1	0
3HCDH_N	2	1	1	1	0	3	2	3	1	2	1	5	1	2	2	2	3	2	6	5	5	4	4	2	8	2	3	3	0	0	5	5	3	2	0	0	2	1	4	1	4	3	2	1	4	0	3	2	2
ECH_1	0	3	2	1	1	1	1	1	1	2	2	1	1	0	1	1	3	3	6	6	5	3	4	4	2	1	3	3	0	0	3	3	1	1	2	2	2	2	1	1	2	2	0	0	4	3	2	2	1
ECH_2	0	2	2	1	1	1	0	1	1	2	2	1	1	0	1	1	3	3	6	6	5	3	4	4	1	1	3	3	0	0	3	3	1	1	2	2	2	2	1	1	2	2	0	0	3	3	2	2	1
Acyl-CoA_dh_1	0	1	1	0	0	1	1	1	1	5	5	0	0	0	1	1	4	3	10	10	3	2	3	3	4	4	2	2	0	0	8	8	2	2	2	2	2	2	1	1	2	2	0	0	7	7	4	4	1
Acyl-CoA_dh_2	0	1	1	0	0	1	1	1	1	5	5	0	0	0	1	1	6	4	10	10	1	0	1	1	4	4	2	2	0	0	8	8	2	2	2	2	2	2	1	1	2	2	0	0	7	7	4	4	1
Acyl-CoA_dh_M	0	1	1	0	0	1	1	1	1	5	5	0	0	0	1	1	6	1	10	10	2	1	2	2	4	4	2	2	0	0	8	8	2	2	2	1	2	1	1	1	2	2	0	0	7	7	5	5	1
Acyl-CoA_dh_N	0	1	1	0	0	1	1	1	1	5	5	0	0	0	1	1	5	3	10	10	1	1	2	2	4	4	2	2	0	0	8	8	2	2	2	2	1	1	1	1	2	2	0	0	7	7	3	2	1
ETF_alpha	0	2	2	2	2	0	0	2	2	5	5	0	0	0	1	1	0	0	10	10	2	1	1	1	7	7	2	2	1	1	10	10	2	2	2	2	1	1	2	2	2	2	0	0	6	6	2	2	1
ETF	0	2	2	4	4	1	1	3	3	8	8	0	0	0	2	2	0	0	10	10	5	1	4	3	9	8	4	4	1	1	10	10	2	2	4	4	1	1	3	3	2	2	0	0	10	10	4	4	2
Thiolase_C	0	1	1	0	0	0	0	0	0	0	0	1	1	1	1	1	2	1	8	8	3	2	3	3	2	2	2	2	1	1	3	3	1	0	0	0	0	0	0	0	2	2	1	1	0	0	1	1	0
Thiolase_N	0	1	1	1	1	0	0	1	1	1	1	2	2	3	1	1	4	3	10	10	5	2	5	4	3	3	4	2	0	0	6	5	2	0	0	0	2	0	1	1	3	3	2	2	1	0	3	2	2
AcetylCoA_hyd_C	0	2	2	0	0	0	0	1	1	3	3	0	0	0	2	2	1	1	3	3	2	2	2	2	5	5	2	2	5	5	4	3	3	3	0	0	1	1	1	1	2	1	0	0	3	3	2	2	1
AcetylCoA_hydro	0	2	1	0	0	0	0	1	1	3	2	0	0	0	2	2	1	1	4	3	2	2	2	2	4	4	2	2	2	2	3	3	3	3	0	0	1	1	1	1	1	1	0	0	3	3	2	2	1
Rnf-Nqr	4	2	2	0	0	2	2	0	0	2	2	0	0	0	2	2	0	0	2	2	1	1	2	2	2	2	2	2	4	3	0	0	2	2	0	0	0	0	0	0	2	2	0	0	2	2	0	0	2
[truncated: 11 more columns]
